# Supplementary material for: Effect of infestation with Psoroptes cuniculi on reproduction and behavior of obese rabbit does (Oryctolagus cuniculi)
Source: PLoS One. 2024 Aug 28;19(8):e0307803. doi: 10.1371/journal.pone.0307803 (PMC11356430; doi:10.1371/journal.pone.0307803)
Supplement: S1 Data — (XLSX) [file pone.0307803.s001.xlsx]

## Sheet: Hoja1
DATA FIGURES 1-9
FIGURE 1
a) Total voluntary intake
NW	OB
122	230
108	227
144	210
181	205
113	176
96	143
162	166
103	190
82	234
118	93
227	175
149	203
180	60
196	90
184	156
159	163
231	115
225	126
197	120
171	133
171	192
83	162
168	223
205	184
221	164
166	150
119	153
123	160
188	152
116	121
201	66
162	52
174	108
155	129
179	147
136	114
149	175
202	173
244	100
165	135
134	88
204	74
237	152
211	85
274	67
139	116
170	71
197	108
182	162
169	89
190	196
186	108
222	73
162	111
155	113
147	72
170	133
187	84
200	90
180	95
141	91
119	122
156	140
180	116
161	139
169	87
244	88
238	124
142	86
217	83
172	154
136	133
251	84
227	132
215	134
109	125
154	168
153	157
196	160
111	84
272	128
206	174
247	120
262	148
229	177
174	151
292	173
200	143
216	118
160	146
209	188
235	137
249	188
186	156
241	185
212	121
219	181
217	173
245	154
293	119
239	116
214	131
225	106
267	126
174	145
268	100
296	152
262	110
217	152
255	103
190	105
295	189
290	138
180	110
269	176
220	153
159	116
183	114
210	188
227	109
210	114
223	146
291	156
159	116
197	169
149	139
b) Voluntary intake TIME
Days	NW														OB
0	122	108	144	181	113	96	162	103	82	118	227	149	180	196	230	227	210	205	176	143	166	190	234	93	175	203	60	90
7	184	159	231	225	197	171	171	83	168	205	221	166	119	123	156	163	115	126	120	133	192	162	223	184	164	150	153	160
14	188	116	201	162	174	155	179	136	149	202	244	165	134	204	152	121	66	52	108	129	147	114	175	173	100	135	88	74
21	237	211	274	139	170	197	182	169	190	186	222	162	155	147	152	85	67	116	71	108	162	89	196	108	73	111	113	72
28	170	187	200	180	141	119	156	180	161	169	244	238	142	217	133	84	90	95	91	122	140	116	139	87	88	124	86	83
35	172	136	251	227	215	109	154	153	196	111	272	206	247	262	154	133	84	132	134	125	168	157	160	84	128	174	120	148
42	229	174	292	200	216	160	209	235	249	186	241	212	219	217	177	151	173	143	118	146	188	137	188	156	185	121	181	173
49	245	293	239	214	225	267	174	268	296	262	217	255	190	295	154	119	116	131	106	126	145	100	152	110	152	103	105	189
56	290	180	269	220	159	183	210	227	210	223	291	159	197	149	138	110	176	153	116	114	188	109	114	146	156	116	169	139
c) Total body weight
NW	OB
2.75	3.05
2.61	3.12
2.82	2.95
2.98	2.97
2.88	2.96
2.75	3
2.86	2.85
2.9	2.99
2.73	3.07
2.89	2.8
2.98	2.94
2.95	2.87
3.07	2.6
3.1	2.73
2.96	3.39
2.78	3.25
3.08	3.14
3.17	3.16
3.09	3.08
2.86	3.27
3.04	3.29
2.76	3.2
3.06	3.43
3.15	3.17
3.37	3.12
3.11	3.21
3.19	2.8
3.04	3.22
3.18	3.68
2.93	3.4
3.22	3.21
3.2	3.31
3.16	3.2
2.91	3.42
3.14	3.57
2.92	3.3
3.09	3.79
3.28	3.34
3.4	3.26
3.2	3.27
3.25	3
3.15	3.37
3.24	3.85
3.1	3.55
3.3	3.41
3.15	3.47
3.27	3.36
3.04	3.57
3.22	3.76
3	3.42
3.27	3.99
3.33	3.6
3.5	3.44
3.26	3.48
3.37	3.2
3.26	3.54
3.31	4.13
3.12	3.77
3.48	3.53
3.27	3.77
3.37	3.52
3.09	3.77
3.16	4.06
2.98	3.52
3.37	4.3
3.35	3.75
3.58	3.6
3.37	3.65
3.44	3.45
3.45	3.86
3.34	4.28
3.16	3.89
3.54	3.57
3.37	3.9
3.36	3.56
3.16	3.82
3.3	4.21
3.02	3.59
3.4	4.39
3.44	3.76
3.6	3.78
3.41	3.77
3.48	3.6
3.48	4
3.4	4.4
3.18	4
3.55	3.76
3.43	4.04
3.45	3.77
3.19	3.89
3.18	4.37
3.1	3.75
3.47	4.57
3.46	3.86
3.64	3.95
3.4	3.8
3.5	3.75
3.59	4.12
3.45	4.6
3.23	4.18
3.57	3.92
3.44	4.1
3.47	3.87
3.21	3.94
3.27	4.6
3.14	3.55
3.5	4.68
3.47	3.94
3.67	4.04
3.42	3.9
3.53	3.9
3.69	4.33
3.6	4.75
3.4	4.22
3.7	4.17
3.55	4.23
3.52	3.97
3.45	4
3.42	4.9
3.31	4
3.6	4.56
3.6	4.1
3.7	4.11
3.4	3.95
3.6	3.94
3.57	4.45
d) Body weight TIME
Days	NP														OB
0	2.75	2.61	2.82	2.98	2.88	2.75	2.86	2.9	2.73	2.89	2.98	2.95	3.07	2.95	3.05	3.12	2.95	2.97	2.96	3	2.85	2.99	3.07	2.8	2.94	2.87	2.6	2.73
7	2.96	2.78	3.08	3.17	3.09	2.86	3.04	2.76	3.06	3.15	3.37	3.11	3.19	3.04	3.39	3.25	3.14	3.16	3.08	3.27	3.29	3.2	3.43	3.17	3.12	3.21	2.8	3.22
14	3.18	2.93	3.22	3.2	3.16	2.91	3.14	2.92	3.09	3.28	3.4	3.2	3.25	3.15	3.68	3.4	3.21	3.31	3.2	3.42	3.57	3.3	3.79	3.34	3.26	3.27	3	3.37
21	3.24	3.1	3.3	3.15	3.27	3.04	3.22	3	3.27	3.33	3.5	3.26	3.37	3.26	3.85	3.55	3.41	3.47	3.36	3.57	3.76	3.42	3.99	3.6	3.44	3.48	3.2	3.54
28	3.31	3.12	3.48	3.27	3.37	3.09	3.16	2.98	3.37	3.35	3.58	3.37	3.44	3.45	4.13	3.77	3.53	3.77	3.52	3.77	4.06	3.52	4.3	3.75	3.6	3.65	3.45	3.86
36	3.34	3.16	3.54	3.37	3.36	3.16	3.3	3.02	3.4	3.44	3.6	3.41	3.48	3.48	4.28	3.89	3.57	3.9	3.56	3.82	4.21	3.59	4.39	3.76	3.78	3.77	3.6	4
42	3.4	3.18	3.55	3.43	3.45	3.19	3.18	3.1	3.47	3.46	3.64	3.4	3.5	3.59	4.4	4	3.76	4.04	3.77	3.89	4.37	3.75	4.57	3.86	3.95	3.8	3.75	4.12
49	3.45	3.23	3.57	3.44	3.47	3.21	3.27	3.14	3.5	3.47	3.67	3.42	3.53	3.69	4.6	4.18	3.92	4.1	3.87	3.94	4.6	3.55	4.68	3.94	4.04	3.9	3.9	4.33
56	3.6	3.4	3.7	3.55	3.52	3.45	3.42	3.31	3.6	3.6	3.7	3.4	3.6	3.57	4.75	4.22	4.17	4.23	3.97	4	4.9	4	4.56	4.1	4.11	3.95	3.94	4.45
FIGURE 2
a) Total BMI
NW	OB
0.19	0.22
0.2	0.24
0.22	0.21
0.22	0.22
0.21	0.2
0.19	0.23
0.22	0.2
0.22	0.22
0.2	0.22
0.21	0.2
0.23	0.22
0.21	0.22
0.22	0.19
0.22	0.2
0.2	0.24
0.21	0.22
0.22	0.22
0.23	0.22
0.23	0.21
0.2	0.23
0.23	0.23
0.2	0.22
0.22	0.24
0.23	0.23
0.25	0.22
0.22	0.23
0.23	0.2
0.22	0.23
0.22	0.26
0.21	0.23
0.23	0.21
0.24	0.24
0.23	0.21
0.2	0.24
0.22	0.24
0.21	0.23
0.22	0.26
0.23	0.22
0.24	0.23
0.22	0.23
0.23	0.21
0.23	0.24
0.22	0.28
0.22	0.24
0.24	0.23
0.23	0.25
0.24	0.22
0.21	0.26
0.22	0.25
0.21	0.24
0.23	0.28
0.24	0.24
0.25	0.24
0.22	0.24
0.24	0.23
0.23	0.25
0.23	0.28
0.22	0.26
0.25	0.24
0.23	0.26
0.24	0.23
0.21	0.27
0.22	0.27
0.21	0.24
0.24	0.29
0.24	0.25
0.26	0.25
0.24	0.24
0.24	0.23
0.25	0.25
0.22	0.3
0.21	0.27
0.24	0.24
0.24	0.27
0.23	0.24
0.21	0.26
0.23	0.28
0.22	0.24
0.24	0.29
0.24	0.25
0.26	0.25
0.24	0.25
0.24	0.24
0.25	0.26
0.23	0.3
0.21	0.27
0.24	0.25
0.25	0.28
0.24	0.25
0.21	0.26
0.22	0.29
0.22	0.25
0.24	0.29
0.24	0.26
0.26	0.26
0.23	0.25
0.23	0.25
0.25	0.27
0.23	0.32
0.22	0.28
0.25	0.26
0.25	0.28
0.24	0.26
0.21	0.26
0.23	0.31
0.22	0.24
0.24	0.3
0.24	0.26
0.26	0.27
0.24	0.26
0.24	0.26
0.26	0.28
b) BMI TIME
Días	NW														OB
0	0.19	0.2	0.22	0.22	0.21	0.19	0.22	0.22	0.2	0.21	0.23	0.21	0.22	0.22	0.22	0.24	0.21	0.22	0.2	0.23	0.2	0.22	0.22	0.2	0.22	0.22	0.19	0.2
7	0.2	0.21	0.22	0.23	0.23	0.2	0.23	0.2	0.22	0.23	0.2	0.22	0.23	0.22	0.24	0.22	0.22	0.22	0.21	0.23	0.23	0.22	0.24	0.23	0.22	0.23	0.2	0.23
14	0.21	0.21	0.23	0.21	0.23	0.2	0.22	0.21	0.22	0.23	0.2	0.22	0.23	0.2	0.26	0.23	0.21	0.24	0.21	0.24	0.24	0.23	0.26	0.22	0.23	0.23	0.21	0.24
21	0.22	0.22	0.2	0.23	0.21	0.21	0.22	0.21	0.23	0.22	0.2	0.22	0.24	0.23	0.28	0.24	0.23	0.25	0.22	0.26	0.25	0.24	0.28	0.24	0.24	0.24	0.23	0.25
28	0.2	0.22	0.21	0.23	0.24	0.21	0.22	0.21	0.24	0.24	0.2	0.24	0.2	0.2	0.28	0.26	0.24	0.26	0.23	0.27	0.27	0.24	0.29	0.25	0.25	0.24	0.23	0.25
35	0.22	0.21	0.24	0.24	0.23	0.21	0.23	0.22	0.21	0.22	0.21	0.2	0.24	0.21	0.3	0.27	0.24	0.27	0.24	0.26	0.28	0.24	0.29	0.25	0.25	0.25	0.24	0.26
42	0.23	0.21	0.24	0.22	0.24	0.21	0.22	0.22	0.21	0.2	0.21	0.23	0.23	0.2	0.3	0.27	0.25	0.28	0.25	0.26	0.29	0.25	0.29	0.26	0.26	0.25	0.25	0.27
49	0.2	0.21	0.25	0.21	0.24	0.21	0.23	0.22	0.2	0.2	0.21	0.24	0.21	0.21	0.32	0.28	0.26	0.28	0.26	0.26	0.31	0.24	0.3	0.26	0.27	0.26	0.26	0.28
c) Total ZI
NW	OB
0.08	0.08
0.07	0.08
0.07	0.08
0.08	0.08
0.07	0.08
0.07	0.08
0.08	0.07
0.07	0.08
0.07	0.08
0.08	0.07
0.08	0.08
0.08	0.07
0.07	0.07
0.07	0.07
0.08	0.08
0.08	0.08
0.08	0.08
0.08	0.08
0.08	0.08
0.07	0.08
0.08	0.08
0.07	0.08
0.08	0.09
0.08	0.08
0.09	0.08
0.08	0.08
0.08	0.07
0.07	0.08
0.08	0.09
0.07	0.09
0.08	0.08
0.08	0.08
0.08	0.08
0.07	0.09
0.08	0.08
0.07	0.08
0.08	0.09
0.08	0.08
0.08	0.08
0.08	0.08
0.08	0.07
0.08	0.08
0.08	0.09
0.08	0.09
0.08	0.09
0.08	0.08
0.08	0.09
0.08	0.09
0.08	0.09
0.08	0.08
0.08	0.1
0.08	0.08
0.09	0.08
0.08	0.09
0.08	0.08
0.08	0.08
0.08	0.1
0.08	0.09
0.08	0.09
0.08	0.09
0.08	0.09
0.08	0.09
0.08	0.09
0.08	0.08
0.08	0.1
0.08	0.09
0.09	0.09
0.08	0.09
0.08	0.08
0.08	0.09
0.08	0.1
0.08	0.09
0.08	0.09
0.08	0.09
0.08	0.09
0.08	0.09
0.08	0.1
0.07	0.08
0.08	0.1
0.08	0.09
0.09	0.09
0.08	0.09
0.08	0.09
0.08	0.09
0.08	0.11
0.08	0.1
0.08	0.09
0.08	0.1
0.08	0.09
0.08	0.09
0.08	0.11
0.08	0.08
0.08	0.11
0.08	0.09
0.09	0.1
0.08	0.1
0.08	0.09
0.09	0.1
0.08	0.11
0.08	0.1
0.08	0.09
0.08	0.1
0.08	0.09
0.08	0.09
0.08	0.11
0.08	0.08
0.08	0.11
0.08	0.09
0.09	0.1
0.08	0.1
0.08	0.09
0.09	0.1
d) ZI TIME
	NP														OB
0	0.08	0.07	0.07	0.08	0.07	0.07	0.08	0.07	0.07	0.08	0.08	0.08	0.07	0.07	0.08	0.08	0.08	0.08	0.08	0.08	0.07	0.08	0.08	0.07	0.08	0.07	0.07	0.07
7	0.08	0.08	0.08	0.08	0.08	0.07	0.08	0.07	0.08	0.08	0.09	0.08	0.08	0.07	0.08	0.08	0.08	0.08	0.08	0.08	0.08	0.08	0.09	0.08	0.08	0.08	0.07	0.08
14	0.08	0.07	0.08	0.08	0.08	0.07	0.08	0.07	0.08	0.08	0.08	0.08	0.08	0.08	0.09	0.09	0.08	0.08	0.08	0.09	0.08	0.08	0.09	0.08	0.08	0.08	0.07	0.08
21	0.08	0.08	0.08	0.08	0.08	0.08	0.08	0.08	0.08	0.08	0.09	0.08	0.08	0.08	0.09	0.09	0.09	0.08	0.09	0.09	0.09	0.08	0.1	0.08	0.08	0.09	0.08	0.08
28	0.08	0.08	0.08	0.08	0.08	0.08	0.08	0.08	0.08	0.08	0.09	0.08	0.08	0.08	0.1	0.09	0.09	0.09	0.09	0.09	0.09	0.08	0.1	0.09	0.09	0.09	0.08	0.09
35	0.08	0.08	0.08	0.08	0.08	0.08	0.08	0.07	0.08	0.08	0.09	0.08	0.08	0.08	0.1	0.09	0.09	0.09	0.09	0.09	0.1	0.08	0.1	0.09	0.09	0.09	0.09	0.09
42	0.08	0.08	0.08	0.08	0.08	0.08	0.08	0.08	0.08	0.08	0.09	0.08	0.08	0.09	0.11	0.1	0.09	0.1	0.09	0.09	0.11	0.08	0.11	0.09	0.1	0.1	0.09	0.1
49	0.08	0.08	0.08	0.08	0.08	0.08	0.08	0.08	0.08	0.08	0.09	0.08	0.08	0.09	0.11	0.1	0.09	0.1	0.09	0.09	0.11	0.08	0.11	0.09	0.1	0.1	0.09	0.1
FIGURE 3
a) Total locomotor activity
NW	OB
70	42
30	39
48	13
33	46
48	55
61	66
38	44
52	37
65	21
61	32
53	48
49	23
68	70
70	59
55	44
58	35
50	46
75	49
59	52
61	52
82	27
64	44
68	59
52	42
31	39
64	27
44	33
48	57
49	27
65	39
32	14
48	16
41	26
48	21
36	45
28	48
37	40
57	39
39	57
34	21
38	35
31	55
34	45
35	41
34	41
35	19
41	32
36	34
42	42
40	33
37	32
36	44
28	39
25	33
29	44
42	43
42	55
39	21
33	71
18	21
4	0
2	0
3	0
15	50
18	34
16	41
23	53
17	47
4	25
21	28
20	47
39	59
45	52
26	40
43	13
25	45
36	61
28	48
26	53
28	43
27	62
39	49
30	32
32	44
19	52
43	68
14	25
64	69
28	35
18	21
22	47
58	15
25	37
53	7
62	24
46	23
66	48
54	39
23	35
39	56
12	27
60	35
58	70
20	64
30	56
67	50
58	43
36	40
46	55
56	61
35	39
49	34
36	58
53	54
34	58
27	3
47	26
25	38
36	18
59	15
68	18
47	25
80	26
80	17
74	21
60	18
58	23
33	25
47	10
42	16
75	22
67	43
39	38
41	36
53	45
49	30
64	21
60	33
55	17
64	17
49	29
58	42
70	20
68	32
57	11
41	61
24	28
29	37
25	50
32	42
25	36
44	20
49	42
47	39
54	39
33	59
33	42
27	60
50	55
39	52
30	56
50	47
30	32
47	50
43	62
53	65
41	61
30	51
58	30
36	65
30	54
34	53
50	59
39	25
56	47
31	13
51	4
50	53
46	29
43	46
73	39
63	17
70	38
66	38
58	37
44	32
25	46
47	20
39	17
55	65
48	41
49	27
62	46
36	54
54	55
45	27
48	58
45	60
38	62
34	31
62	55
67	50
35	27
26	37
28	38
7	46
18	46
32	44
18	38
34	31
53	41
27	23
22	43
43	33
15	20
20	57
18	41
24	45
20	52
45	54
39	47
47	62
44	54
24	55
28	35
20	58
60	50
32	54
27	57
31	60
43	54
29	34
74	32
37	22
28	16
42	15
45	0
55	14
56	14
62	12
51	21
42	16
70	13
34	22
53	25
51	14
43	22
34	25
52	14
49	19
48	32
45	19
65	23
48	22
59	12
50	69
34	37
62	17
37	18
47	23
66	8
50	58
2	40
12	76
15	32
6	14
18	41
14	51
17	26
13	27
15	23
20	27
10	25
15	50
25	30
30	66
17	43
15	52
20	24
62	51
50	65
63	82
48	22
58	37
23	30
48	50
28	25
62	33
62	47
46	28
71	64
27	35
35	49
26	45
49	39
39	23
43	28
34	43
39	62
53	40
32	35
49	40
52	25
34	40
38	43
40	22
33	36
31	25
35	27
49	44
43	18
43	33
32	44
32	60
53	52
37	44
42	37
62	58
48	28
68	56
48	14
36	49
35	28
51	21
49	54
55	44
74	28
26	33
68	16
53	21
67	20
54	12
42	20
59	25
63	28
48	16
70	25
63	53
65	32
63	49
79	42
81	34
60	50
67	50
63	32
57	32
67	32
79	17
57	60
32	41
32	68
54	72
35	49
23	56
11	64
47	52
35	76
56	56
42	64
45	48
46	62
71	52
53	54
65	62
53	59
55	58
66	49
39	48
54	55
43	49
56	53
25	52
36	52
23	59
42	42
32	56
31	50
31	59
40	40
36	43
42	37
43	43
30	59
53	29
59	36
37	62
31	39
40	36
41	29
43	30
53	35
52	53
34	60
20	42
34	34
63	40
46	33
46	77
63	54
83	49
33	33
33	63
16	53
32	34
58	49
33	38
b) Locomotor activity TIME
	NW														OB
0	70	65	33	64	47	41	56	26	74	50	71	68	57	31	42	39	71	69	26	61	47	37	32	58	64	56	60	59
7	37	40	8	23	40	26	44	18	36	10	29	40	39	39	35	23.75	23	43	24.25	44	29.25	41.75	21.25	51.5	48.25	36.75	60.25	44.75
14	49	37.3333	33	45.3333	65	33.6667	54	28	52	43	43.6667	51.6667	23	42	55	38	28	19.6667	23	32.6667	38	37.6667	9.33333	35.3333	30	39.6667	56.3333	43.6667
21	57.75	41.75	15	57	68	45.75	64.25	36.25	56.25	16.25	39.5	55.25	45	41.75	34.5	39.25	41.5	33.5	19.75	44.75	32.5	35	15.5	25.75	45	24.5	62	43.25
28	62.3333	34.3333	26.6667	24.6667	40.6667	36.6667	38.6667	17.6667	46	16.6667	45	54.3333	54	45.6667	50.6667	45	44.6667	39.3333	17	52.3333	32.6667	39.3333	20.3333	35	35	17.3333	54	31.3333
35	59.5	36.25	34.75	42	55.5	37.25	47.75	32	44.5	20.5	35.5	60	56.5	35	43.5	33.25	37.5	56.25	34.75	46.75	37.5	49.5	20	46.25	31.5	23.5	58.25	47.25
42	67.3333	39.3333	30	53.6667	55.3333	47.6667	50.6667	38.3333	52.6667	58.3333	42.3333	63.6667	53	51.6667	43.6667	36.3333	54	44.3333	32	59	51.6667	57	24.6667	66	29.6667	44.6667	50.6667	50
49	53.75	31.5	31	46.5	57	41.25	44	35	47.75	44.25	40	71.75	40	53	46	37	46.5	47.25	24	51.75	51.75	49.25	35	34.75	47.25	44	51.5	49.75
56	51.25	38	38	37.5	63.25	38.25	49.5	32.5	53	49.5	47.25	66.5	32	34.75	36	40.75	47.25	43.25	26.25	47.75	40.75	51.25	16.5	33.25	41.75	28.25	51.75	43.5
c) Total Exploratory activity
NW	OB
5	7
4	3
5	5
2	3
3	1
8	4
5	6
4	2
7	1
2	2
3	1
4	0
5	1
2	0
0	0
4	0
3	1
8	0
2	0
1	0
4	0
2	0
9	6
2	1
7	2
4	1
4	0
4	0
3	2
4	5
4	3
0	12
0	6
4	2
4	1
5	0
2	34
1	0
3	2
0	1
0	0
0	2
0	2
0	4
1	4
2	2
0	1
4	5
4	3
1	3
1	0
2	1
4	4
1	1
1	1
4	1
3	2
3	4
5	5
8	4
9	5
4	2
2	3
1	8
5	5
2	4
6	1
2	2
1	2
1	4
2	5
0	5
3	3
1	2
2	0
5	4
2	2
2	2
1	4
0	0
2	1
8	7
0	1
6	8
7	2
3	0
8	10
7	4
3	4
4	11
4	1
2	4
3	4
1	5
3	2
5	4
3	3
4	3
1	0
2	3
2	1
0	1
5	2
4	2
7	2
3	2
2	5
3	0
2	2
0	3
0	5
0	0
4	3
6	2
6	2
7	0
6	5
4	8
3	9
10	4
2	2
3	1
8	5
3	2
2	3
5	2
3	0
4	1
0	0
2	1
3	0
1	5
1	3
5	6
2	7
5	2
5	5
6	4
4	3
5	3
2	2
10	4
6	0
5	1
6	2
4	16
5	3
1	4
6	4
5	2
1	3
6	1
4	3
1	3
0	4
7	1
0	5
1	7
1	5
1	1
2	4
4	1
5	3
6	2
3	2
5	2
1	2
0	1
9	3
2	2
3	2
10	1
7	0
5	5
3	6
5	4
6	3
3	10
5	2
8	3
8	8
5	3
4	1
0	2
2	1
1	0
4	5
1	0
4	0
4	3
3	0
3	0
2	2
1	1
3	0
3	0
2	1
3	8
4	1
6	1
6	2
3	0
4	2
5	4
2	5
0	1
1	6
0	5
0	1
1	6
0	4
0	4
0	5
0	3
0	6
1	0
0	0
3	4
0	4
2	3
2	3
6	2
6	4
5	3
0	3
7	3
1	5
0	1
2	3
3	0
3	0
5	2
9	3
11	5
9	6
6	3
4	5
5	8
7	8
2	5
9	3
11	7
9	1
10	4
7	7
9	3
3	2
15	4
7	3
6	2
7	6
5	5
15	6
2	3
7	7
2	6
4	4
9	2
3	1
10	5
18	5
3	5
3	2
3	0
2	1
1	0
2	0
0	1
1	0
0	1
1	1
1	1
2	1
0	0
0	1
2	3
1	0
2	3
1	0
3	2
1	2
1	3
0	0
2	1
12	4
7	2
7	0
7	2
16	0
8	6
8	9
2	11
4	9
6	6
7	4
4	5
2	7
2	2
3	1
0	1
2	0
0	5
3	0
1	2
0	1
2	1
3	1
2	6
5	1
3	5
1	4
0	1
1	6
1	7
0	4
7	4
7	4
11	0
0	4
19	3
18	3
5	3
6	2
15	1
9	2
9	0
3	1
5	2
8	1
8	1
6	1
5	1
5	1
7	0
7	5
10	1
10	1
4	1
7	2
5	3
5	0
9	1
3	3
1	0
7	1
5	2
5	1
27	3
6	8
3	2
5	4
3	6
1	7
4	4
6	2
2	2
4	14
4	10
3	2
2	4
1	1
3	6
2	7
7	8
2	6
8	9
4	7
2	4
8	5
0	3
4	7
3	3
2	3
2	2
5	1
4	1
4	2
4	19
3	18
2	5
6	6
2	15
1	9
0	9
34	3
16	2
0	2
2	7
0	7
3	3
1	5
3	3
3	1
2	4
6	0
2	4
0	3
4	1
4	0
3	2
4	2
1	1
5	1
3	0
5	2
9	4
d) Exploratory activityTIME
	NP														OB
0	6	4	5	4	5	7	6	4	3	5	9	3	8	19	7	5	5	4	5	16	6	4	3	5	9	3	8	19
7	4	4	4	1	7	4	6	4	5	1	9	3	4	10	4	7	4	5	7	4	6	4	5	1	9	3	4	10
14	3.66667	1	5.33333	4.33333	2.66667	2	4.33333	4	7	1	5.33333	1	4.33333	11	3.66667	1	5.33333	4.33333	2.66667	2	4.33333	4	7	0	5.33333	1	4.33333	11
21	3.25	13	4	1.5	2.75	3.75	3.25	3	2.75	0	7.75	0.75	1.75	6	1.5	9.25	2.25	3	1.75	2.75	1.75	4	4	0.75	1	1.25	7	3.5
28	2	1.33333	3.66667	0	1	1.66667	2	0.666667	2	1	8.66667	0.666667	1.33333	5.33333	0	1.33333	4.66667	1.33333	0.666667	5.66667	1.66667	2	4.66667	0.666667	2.33333	1	3.66667	5
35	4.75	3.5	3.75	0.75	2.75	4	2.5	3	3.5	1.75	7.75	1.5	1.75	8.5	0	2.75	2.25	1.75	3.5	2.25	0.75	3.5	2.75	1.5	2.25	1.75	7.5	2
42	4.66667	2	2.33333	3	1.66667	2.66667	4	4.66667	2	5.66667	9	1.66667	3	5.33333	0	3.66667	2.66667	2.33333	4.66667	2	1	3	5.66667	2.33333	3.33333	2	5.33333	2.66667
49	2.25	3	5	2	2.5	0.5	4.25	3	3	2	3.75	5.25	0.5	4.5	2.25	1.5	2.25	2.5	3	2	2.5	3	5	1.75	4.5	1	4	1.25
56	3.75	5.5	3.75	2.75	6	5.75	6.75	6.25	4.75	3.25	10	10	6.25	11	0.75	2	5	1.75	1.75	2	1.25	1.25	3.25	2	3	1.75	1.5	1.75
e) Total chinning
NW	OB
8	11
6	1
2	15
9	15
8	5
2	6
4	3
16	7
4	5
5	3
5	0
13	14
7	0
4	24
3	12
7	0
3	3
5	0
3	2
0	12
0	0
11	12
9	0
0	0
0	8
18	12
5	4
9	13
6	23
20	3
0	0
14	12
3	0
0	17
17	0
2	11
11	0
0	18
4	9
5	25
26	12
20	19
7	18
5	22
6	0
19	13
3	0
0	14
11	0
6	15
22	4
0	15
15	19
10	6
24	18
4	27
8	23
3	28
0	0
19	0
13	0
2	11
2	0
14	17
14	0
0	2
25	3
6	8
10	9
13	11
5	21
2	22
0	5
17	17
0	0
6	18
25	1
10	26
21	0
0	7
16	0
17	27
13	15
14	20
9	12
12	23
4	4
26	1
3	0
27	0
24	2
8	22
12	0
3	7
22	3
5	31
5	11
12	18
10	14
7	12
7	10
31	0
10	0
23	26
21	0
14	14
32	0
0	2
32	2
6	16
17	5
12	17
17	20
0	19
3	14
30	0
0	0
13	7
18	4
22	20
20	0
0	13
8	10
13	13
19	13
6	13
16	17
3	28
12	25
33	23
16	0
27	16
21	4
8	18
22	0
0	6
26	1
29	13
18	18
12	16
9	21
4	17
5	8
20	15
13	0
14	15
23	2
16	17
24	0
0	7
16	4
38	13
31	21
16	16
6	12
3	13
13	6
14	10
9	0
13	14
14	5
5	0
13	0
0	4
12	0
17	6
10	15
0	14
5	24
6	18
27	9
24	16
9	0
27	40
16	7
7	15
16	4
8	0
30	0
14	0
9	12
12	30
9	26
9	30
4	3
10	10
3	0
10	24
17	0
7	14
20	0
3	3
14	0
9	4
16	10
15	13
5	23
7	17
13	11
30	7
7	5
8	25
21	0
20	12
16	0
13	5
3	7
21	18
32	18
27	32
3	30
13	27
13	4
26	20
5	0
13	27
24	10
7	23
18	0
2	0
18	2
8	7
19	11
31	18
10	21
5	22
18	3
8	20
3	0
7	37
8	4
17	22
22	3
8	2
19	8
12	12
15	15
14	28
9	19
10	21
15	14
25	21
5	6
11	35
26	3
21	27
12	4
19	7
11	5
13	20
16	11
10	24
17	30
5	26
27	28
23	29
24	4
11	13
18	11
18	40
19	4
18	15
29	7
21	39
35	12
22	14
17	28
5	21
12	18
27	14
16	3
7	27
34	20
22	23
23	0
33	18
6	10
20	12
37	23
25	26
13	8
8	24
20	21
26	24
5	0
8	28
31	19
13	22
25	10
37	6
16	13
6	34
20	14
27	25
23	16
8	28
4	22
31	23
14	8
14	33
19	12
24	18
26	8
33	15
22	23
32	34
35	32
20	24
26	33
2	18
8	19
27	42
14	3
17	31
24	23
12	24
30	19
42	9
15	23
22	23
33	17
43	20
15	29
27	19
20	30
25	12
20	30
18	30
29	15
15	20
30	18
27	15
12	34
27	13
13	29
19	25
11	17
5	25
22	16
18	12
5	7
13	29
18	18
16	30
33	23
28	24
28	26
17	24
20	27
27	28
30	23
4	16
19	8
35	22
7	7
13	19
21	17
11	34
31	6
10	4
12	24
13	29
15	18
4	23
16	13
3	19
10	17
10	23
3	0
16	17
18	17
11	29
11	0
35	4
16	3
19	7
11	16
9	8
15	24
8	25
27	18
33	13
12	7
19	23
22	20
27	24
23	15
38	10
32	24
7	37
22	24
9	23
19	26
4	2
0	4
14	0
7	0
13	11
10	9
11	32
35	1
7	0
10	2
18	23
18	10
0	20
11	36
2	32
17	9
29	19
10	0
20	49
20	23
18	22
10	1
13	2
25	3
22	23
20	6
0	29
31	34
3	10
19	6
28	35
15	0
19	22
17	5
16	39
33	0
34	0
38	3
24	16
18	16
25	16
e) Chinning TIME
	NP														OB
0	8	6	2	9	8	2	4	16	4	5	5	13	7	4	11	1	15	15	5	6	3	7	5	3	0	14	0	24
7	5	11	3	13	3	0	9	6	14	0	6	11	18	11	18	8	1	8	1	14	0	13	1	11	12	14	11	20
14	7.33333	5.66667	1.33333	20.6667	5.33333	11.6667	17	10.6667	15.6667	1	21	9.33333	9.33333	13	18.6667	24.3333	3	6	0	9.66667	1	21.6667	0	5.33333	2	22	11.6667	16.3333
21	13	3.5	6.75	28.5	9.75	19.25	20.75	15	24.5	0	20.5	21.5	21.25	11.5	18	19	14.25	9.5	0	16	2.5	17.25	0	7	4.25	13.75	14.25	15.5
28	6.66667	6	14.6667	16	7	16.6667	15.6667	6.33333	16.3333	3.66667	18.6667	13.3333	11.6667	9	20.6667	20.3333	6	12	0	26	4	9.66667	1.33333	2.33333	0	3.33333	12.3333	19
35	6.75	8.75	14.75	22.25	5	9.75	19.75	16.25	17	10.5	12.75	13.5	20.5	20.5	23.25	21.75	8	17	2.75	31	4.25	21	1.75	3.5	5.5	14.25	13.75	25.5
42	15.6667	6	19.6667	25.3333	15	8.66667	27.6667	17.6667	22.3333	29.3333	17	15.6667	30.6667	24.6667	22	23.6667	22.3333	22.3333	2.33333	22.6667	16.6667	28.3333	4.66667	13	10	28.3333	16.3333	21.6667
49	18.75	10.5	13.5	25.25	13.25	15.5	22.5	16.75	29.75	32.5	19.25	24.5	25.25	27.25	23.75	22.5	21.75	22.25	12	30.75	17	23	17	15.75	26.5	23.5	26.25	24.25
56	20	4.75	14	23	7.25	15.25	17.75	15	25	22.5	17.5	14.25	16.5	5.5	21.5	15.5	11.75	14.5	3.5	17.5	15.75	29.75	5.5	4.5	13.25	24	17	18.5
FIGURE 4
a) Total body weight
NW	iNW	OB	iOB
3.7	3.5	4.1	4.7
3.8	3.56	4.3	4.8
3.97	3.2	4.6	4.9
4.13	3.5	4.9	5.1
4.12	3.69	4.96	5
3.72	3.2	5	4.34
3.789	3.12	5.25	4.4
3.832	3.08	5.15	3.9
3.891	2.878	5.34	3.9
3.8	2.95	5.4	4
3.4	3.5	4	4.23
3.49	3.55	4.1	4.21
3.5	3.642	4.16	4.35
3.53	3.63	4.39	4.23
3.6	3.86	4.41	4.38
3.68	3.245	4.9	4.3
3.74	3.155	5	4.5
3.82	3.045	4.6	4.2
3.88	2.756	4.97	4.15
3.901	2.98	5.35	4.2
3.5	3.4	4.1	4.27
3.6	3.48	4.17	4.2
3.74	3.48	4.1	4.28
3.92	3.6	4.58	4.29
3.74	3.74	4.66	4.3
3.94	3.12	4.9	4.4
3.95	3.124	5	4.5
3.96	2.98	5.3	4.5
4	2.78	5.35	4.3
4.15	2.54	5.26	4.32
3.6	3.3	3.9	4.14
3.7	3.27	4.1	4.2
3.82	3.3	4.33	4.4
3.81	3.46	4.55	4.3
3.75	3.456	4.53	4.35
3.8	2.9	4.79	4.35
3.95	2.92	4.95	4.8
4.1	2.9	5.21	4
4.25	2.875	5.2	4
4.35	2.743	5.34	4.1
3.7	3.7	4.9	4.21
3.7	3.63	4.73	4.26
3.73	3.45	4.77	4.28
3.91	3.52	5.04	4.3
3.82	3.72	4.86	4.38
3.89	3.289	4.93	4.2
3.99	3.2	4.99	4.34
4.16	3.185	4.94	4.1
4	3.185	5.1	4
3.74	3.1	5.19	4.2
3.3	3.6	4.4	4.3
3.4	3.57	4.6	4.34
3.6	3.624	4.8	4.2
3.8	3.66	5.13	4.28
3.96	3.836	4.78	4.5
3.7	3.345	5.28	4.52
3.9	3.1	5.47	4.7
4.02	3.12	5.37	3.9
4.08	3.125	5.4	3.94
4	3.043	5.57	4.24
3.8	3.57	4.2	4.36
3.89	3.6	4.98	4.4
3.99	3.65	5	4.2
4.18	3.54	5.1	4.23
4.07	3.79	5.03	4.4
3.75	3.05		4.35
3.796	2.98		4.3
3.834	2.96
3.892	2.96
3.81	2.86
b) Body weight TIME
Days	NP							NPi							OB							OBi
	A3	A8	A5	A10	A11	A15	A1	A2	A6	A7	A9	A13	A16	A17	B20	B23	B28	B30	B24	B33	B21	B18	B22	B19	B26	B25	B27	B32
0	3.7	3.4	3.5	3.6	3.7	3.3	3.8	3.5	3.5	3.4	3.3	3.7	3.6	3.57	4.1	4	4.1	3.9	4.9	4.4	4.2	4.7	3.9	4.2	4.5	4	4.1	3.9
7	3.8	3.49	3.6	3.7	3.7	3.4	3.89	3.56	3.55	3.48	3.27	3.63	3.57	3.6	4.3	4.1	4.17	4.1	4.73	4.6	4.98	4.8	3.9	4.15	4.3	4	4	3.94
14	3.97	3.5	3.74	3.82	3.73	3.6	3.99	3.2	3.642	3.48	3.3	3.45	3.624	3.65	4.6	4.16	4.1	4.33	4.77	4.8	5	4.9	4	4.2	4.32	4.1	4.2	4.24
21	4.13	3.53	3.92	3.81	3.91	3.8	4.18	3.5	3.63	3.6	3.46	3.52	3.66	3.54	4.9	4.39	4.58	4.55	5.04	5.13	5.1	5.1	4.23	4.27	4.14	4.21	4.3	4.36
28	4.12	3.6	3.74	3.75	3.82	3.96	4.07	3.69	3.86	3.74	3.456	3.72	3.836	3.79	4.96	4.41	4.66	4.53	4.86	4.78	5.03	5	4.21	4.2	4.2	4.26	4.34	4.4
35	3.72	3.68	3.94	3.8	3.89	3.7	3.75	3.2	3.245	3.12	2.9	3.289	3.345	3.05	5	4.9	4.9	4.79	4.93	5.28		4.34	4.35	4.28	4.4	4.28	4.2	4.2
42	3.789	3.74	3.95	3.95	3.99	3.9	3.796	3.12	3.155	3.124	2.92	3.2	3.1	2.98	5.25	5	5	4.95	4.99	5.47		4.4	4.23	4.29	4.3	4.3	4.28	4.23
49	3.832	3.82	3.96	4.1	4.16	4.02	3.834	3.08	3.045	2.98	2.9	3.185	3.12	2.96	5.15	4.6	5.3	5.21	4.94	5.37			4.38	4.3	4.35	4.38	4.5	4.4
56	3.891	3.88	4	4.25	4	4.08	3.892	2.878	2.756	2.78	2.875	3.185	3.125	2.96	5.34	4.97	5.35	5.2	5.1	5.4			4.3	4.4	4.35	4.2	4.52	4.35
63	3.8	3.901	4.15	4.35	3.74	4	3.81	2.95	2.98	2.54	2.743	3.1	3.043	2.86	5.4	5.35	5.26	5.34	5.19	5.57			4.5	4.5	4.8	4.34	4.7	4.3
c) Total voluntary intake
NW	iNW	OB	iOB
179	155	94	101
147	146	94	101
162	132	100	108
156	221	186	120
199	212	180	81
167	204	175	110
180	120	91	103
140	105	91	107
147	135	102	106
162	133	145	126
156	231	174	115
199	212	135	110
184	107	117	107
186	107	117	103
184	140	110	125
172	243	144	95
155	228	135	94
194	220	172	105
202	125	118	100
221	125	118	100
226	131	113	117
207	193	128	98
236	204	156	104
258	186	136	100
265	135	96	96
249	145	96	96
256	142	90	133
208	180	160	107
310	196	160	133
246	192	136	100
241	144	97	98
228	144	97	98
261	131	111	120
225	175	170	145
304	160	135	134
256	189	180	84
260	125	120	130
264	128	140	126
278	150	125	137
289	164	167	132
289	180	132	122
275	186	172	103
d) Voluntary intake TIME
	NP							iNW							OB							OBi
0	179	147	162	156	199	167	180	155	120	107	125	135	144	125	94	91	117	118	96	97	120	101	103	107	100	96	98	130
7	140	147	162	156	199	184	186	146	105	107	125	145	144	128	94	91	117	118	96	97	140	101	107	103	100	96	98	126
14	184	172	155	194	202	221	226	132	135	140	131	142	131	150	100	102	110	113	90	111	125	108	106	125	117	133	120	137
21	207	236	258	265	249	256	208	221	133	243	193	180	175	164	186	145	144	128	160	170	167	120	126	95	98	107	145	132
28	310	246	241	228	261	225	304	212	231	228	204	196	160	180	180	174	135	156	160	135	132	81	115	94	104	133	134	122
35	256	260	264	278	289	289	275	204	212	220	186	192	189	186	175	135	172	136	136	180	172	110	110	105	100	100	84	103
FIGURE 5
a) Total BMI
NW	iNW	OB	iOB
0.257	0.24	0.297	0.32
0.265	0.24	0.295	0.3
0.275	0.245	0.288	0.28
0.275	0.23	0.295	0.281
0.278	0.235	0.305	0.27
0.281	0.238	0.307	0.26
0.244	0.243	0.283	0.267
0.25	0.245	0.29	0.292
0.265	0.257	0.295	0.281
0.26	0.249	0.299	0.28
0.262	0.243	0.288	0.27
0.261	0.24	0.3	0.277
0.252	0.241	0.278	0.271
0.258	0.242	0.273	0.285
0.261	0.247	0.295	0.271
0.265	0.249	0.291	0.285
0.272	0.246	0.296	0.28
0.256	0.252	0.311	0.287
0.261	0.234	0.273	0.288
0.263	0.236	0.279	0.276
0.254	0.236	0.29	0.28
0.25	0.227	0.283	0.272
0.279	0.209	0.3	0.286
0.306	0.22	0.322	0.286
0.285	0.274	0.315	0.283
0.276	0.26	0.318	0.272
0.261	0.239	0.325	0.275
0.255	0.24	0.314	0.287
0.278	0.24	0.311	0.289
0.258	0.238	0.335	0.28
0.243	0.255	0.307	0.29
0.25	0.255	0.31	0.287
0.27	0.258	0.331	0.28
0.267	0.255	0.301	0.28
0.272	0.243	0.33	0.29
0.275	0.235	0.348	0.272
0.259	0.248	0.28	0.283
0.266	0.255	0.28	0.281
0.279	0.26	0.295	0.275
0.263	0.258	0.296	0.287
0.268	0.246		0.28
0.288	0.248
b) BMI TIME
	NW							NWi							OB							OBi
[truncated: 544 more rows]
